# Supplementary material for: Failure to breathe persists without air hunger or alarm following amygdala seizures
Source: JCI Insight. 2023 Nov 22;8(22):e172423. doi: 10.1172/jci.insight.172423 (PMC10721319; doi:10.1172/jci.insight.172423)
Supplement: Supporting data values [file jciinsight-8-172423-s218.xlsx]

## Sheet: Fig5C
'stim(1) vent(2) nothing(0)'	Sample	etCO2	VT	RR	MV
0	1	40	445	17	7.565
0	2	40	442	17	7.514
0	3	40	442	17	7.514
0	4	40	442	17	7.514
0	5	40	442	17	7.514
0	6	40	388	18	6.984
0	7	40	388	18	6.984
0	8	41	388	18	6.984
0	9	41	396	17	6.732
0	10	41	396	17	6.732
0	11	41	396	17	6.732
0	12	41	396	17	6.732
0	13	41	412	17	7.004
0	14	41	412	17	7.004
0	15	41	412	17	7.004
0	16	41	380	17	6.46
0	17	41	380	17	6.46
0	18	41	380	17	6.46
0	19	41	380	17	6.46
0	20	41	369	17	6.273
0	21	41	369	17	6.273
0	22	41	369	17	6.273
0	23	41	440	16	7.04
0	24	41	389	16	6.224
0	25	41	389	16	6.224
0	26	41	395	16	6.32
0	27	41	395	16	6.32
0	28	41	395	16	6.32
0	29	41	395	16	6.32
0	30	41	380	16	6.08
0	31	41	380	16	6.08
0	32	41	380	16	6.08
0	33	41	380	16	6.08
0	34	41	384	16	6.144
0	35	41	384	16	6.144
0	36	41	376	16	6.016
0	37	41	376	16	6.016
0	38	41	376	16	6.016
0	39	41	395	16	6.32
0	40	41	395	16	6.32
0	41	41	395	16	6.32
0	42	41	395	16	6.32
0	43	41	403	16	6.448
0	44	41	403	16	6.448
0	45	41	403	16	6.448
1	46	41	400	16	6.4
1	47	0	0	0	0
1	48	0	0	0	0
1	49	0	0	0	0
1	50	0	0	0	0
1	51	0	0	0	0
1	52	0	0	0	0
1	53	0	0	0	0
1	54	0	0	0	0
1	55	0	0	0	0
1	56	0	0	0	0
1	57	0	0	0	0
1	58	0	0	0	0
1	59	0	0	0	0
1	60	0	0	0	0
1	61	0	0	0	0
1	62	0	0	0	0
1	63	0	0	0	0
1	64	0	0	0	0
1	65	0	0	0	0
1	66	0	0	0	0
1	67	0	0	0	0
1	68	0	0	0	0
1	69	0	0	0	0
1	70	0	0	0	0
1	71	0	0	0	0
1	72	0	0	0	0
1	73	0	0	0	0
1	74	49	18	16	0.288
1	75	49	18	16	0.288
1	76	49	18	16	0.288
0	77	49	18	16	0.288
0	78	49	89	16	1.424
0	79	49	89	16	1.424
0	80	49	89	16	1.424
0	81	49	131	19	2.489
0	82	49	131	19	2.489
0	83	44	131	19	2.489
0	84	44	131	19	2.489
0	85	44	173	19	3.287
0	86	42	173	19	3.287
0	87	42	389	19	7.391
0	88	42	389	19	7.391
0	89	41	389	19	7.391
0	90	41	389	19	7.391
0	91	41	462	15	6.93
0	92	41	462	15	6.93
0	93	40	462	15	6.93
0	94	40	481	15	7.215
0	95	40	481	15	7.215
0	96	40	481	15	7.215
0	97	40	479	15	7.185
0	98	40	479	15	7.185
0	99	40	479	15	7.185
0	100	40	479	15	7.185
0	101	40	479	15	7.185
0	102	40	504	15	7.56
0	103	40	504	15	7.56
0	104	41	506	16	8.096
0	105	41	506	16	8.096
0	106	41	506	16	8.096
0	107	41	506	16	8.096
0	108	40	506	16	8.096
0	109	40	488	16	7.808
0	110	40	488	16	7.808
0	111	40	488	16	7.808
0	112	40	461	16	7.376
0	113	40	461	16	7.376
0	114	40	461	16	7.376
0	115	40	461	16	7.376
0	116	40	462	16	7.392
0	117	40	462	16	7.392
0	118	40	462	16	7.392
0	119	40	439	16	7.024
0	120	40	439	16	7.024
0	121	40	439	16	7.024
0	122	40	439	16	7.024

## Sheet: Fig5E
'stim(1) vent(2) nothing(0)'	Sample	etCO2	VT	RR	MV
0	1	40	408	16	6.528
0	2	40	408	16	6.528
0	3	40	408	16	6.528
0	4	40	404	16	6.464
0	5	40	404	16	6.464
0	6	40	404	16	6.464
0	7	40	404	16	6.464
0	8	40	413	16	6.608
0	9	40	413	16	6.608
0	10	40	413	16	6.608
0	11	40	413	16	6.608
0	12	40	406	16	6.496
0	13	40	406	16	6.496
0	14	40	406	16	6.496
0	15	39	415	16	6.64
0	16	39	415	16	6.64
0	17	39	415	16	6.64
0	18	40	421	16	6.736
0	19	40	421	16	6.736
0	20	40	421	16	6.736
0	21	40	421	16	6.736
0	22	40	402	16	6.432
0	23	40	402	16	6.432
0	24	40	402	16	6.432
0	25	40	402	16	6.432
0	26	40	413	16	6.608
0	27	40	413	16	6.608
0	28	40	413	16	6.608
0	29	39	413	16	6.608
0	30	39	413	16	6.608
0	31	39	430	16	6.88
0	32	39	430	16	6.88
0	33	39	430	16	6.88
0	34	40	436	16	6.976
0	35	40	436	16	6.976
0	36	40	436	16	6.976
0	37	40	436	16	6.976
0	38	39	425	16	6.8
0	39	39	425	16	6.8
0	40	39	425	16	6.8
0	41	39	414	16	6.624
0	42	39	414	16	6.624
0	43	39	414	16	6.624
0	44	39	414	16	6.624
0	45	39	439	16	7.024
0	46	39	439	16	7.024
0	47	39	439	16	7.024
0	48	39	439	16	7.024
0	49	39	427	16	6.832
0	50	39	427	16	6.832
0	51	39	427	16	6.832
0	52	39	427	16	6.832
0	53	39	427	16	6.832
0	54	39	430	16	6.88
0	55	39	430	16	6.88
0	56	39	430	16	6.88
0	57	39	449	16	7.184
0	58	39	449	16	7.184
0	59	39	449	16	7.184
0	60	39	436	16	6.976
0	61	39	436	16	6.976
0	62	39	436	16	6.976
0	63	39	436	16	6.976
0	64	39	438	16	7.008
0	65	39	438	16	7.008
0	66	39	438	16	7.008
0	67	39	438	16	7.008
0	68	39	428	16	6.848
0	69	39	428	16	6.848
0	70	39	428	16	6.848
0	71	39	453	16	7.248
0	72	39	453	16	7.248
0	73	39	453	16	7.248
0	74	39	453	16	7.248
0	75	39	453	16	7.248
0	76	39	426	16	6.816
0	77	39	426	16	6.816
0	78	39	426	16	6.816
0	79	39	426	16	6.816
0	80	39	443	16	7.088
0	81	39	443	16	7.088
0	82	39	443	16	7.088
0	83	39	443	16	7.088
0	84	39	424	16	6.784
0	85	39	424	16	6.784
0	86	39	424	16	6.784
0	87	39	424	16	6.784
0	88	39	406	16	6.496
0	89	39	406	16	6.496
0	90	39	406	16	6.496
0	91	39	429	16	6.864
0	92	39	429	16	6.864
0	93	39	429	16	6.864
0	94	40	429	16	6.864
0	95	40	430	16	6.88
0	96	40	430	16	6.88
0	97	40	430	16	6.88
0	98	39	436	16	6.976
0	99	39	436	16	6.976
0	100	39	436	16	6.976
0	101	39	436	16	6.976
0	102	39	428	16	6.848
0	103	39	428	16	6.848
0	104	39	428	16	6.848
0	105	39	428	16	6.848
0	106	39	428	16	6.848
0	107	39	430	16	6.88
0	108	39	430	16	6.88
0	109	39	430	16	6.88
0	110	39	426	16	6.816
0	111	39	426	16	6.816
0	112	39	426	16	6.816
0	113	39	426	16	6.816
0	114	39	432	16	6.912
0	115	39	432	16	6.912
0	116	39	432	16	6.912
0	117	39	451	16	7.216
0	118	39	451	16	7.216
0	119	39	451	16	7.216
0	120	39	451	16	7.216
0	121	39	436	16	6.976
0	122	39	436	16	6.976
0	123	39	436	16	6.976
0	124	39	436	16	6.976
0	125	39	425	16	6.8
0	126	39	425	16	6.8
0	127	39	425	16	6.8
0	128	39	425	16	6.8
0	129	39	431	16	6.896
0	130	39	431	16	6.896
0	131	39	431	16	6.896
0	132	39	431	16	6.896
0	133	39	444	16	7.104
0	134	39	444	16	7.104
0	135	39	444	16	7.104
0	136	39	445	16	7.12
0	137	39	445	16	7.12
0	138	39	445	16	7.12
0	139	39	407	16	6.512
0	140	39	407	16	6.512
0	141	39	407	16	6.512
0	142	39	407	16	6.512
0	143	39	430	16	6.88
0	144	39	430	16	6.88
0	145	39	430	16	6.88
0	146	39	430	16	6.88
0	147	39	430	16	6.88
0	148	39	430	16	6.88
0	149	39	430	16	6.88
0	150	39	430	16	6.88
0	151	39	430	16	6.88
0	152	39	435	16	6.96
0	153	39	435	16	6.96
0	154	39	435	16	6.96
0	155	39	419	16	6.704
0	156	39	419	16	6.704
0	157	39	419	16	6.704
0	158	39	419	16	6.704
0	159	39	436	16	6.976
0	160	39	436	16	6.976
0	161	39	436	16	6.976
0	162	38	436	16	6.976
0	163	38	421	16	6.736
0	164	38	421	16	6.736
0	165	38	421	16	6.736
0	166	38	421	16	6.736
0	167	38	423	16	6.768
0	168	38	423	16	6.768
0	169	38	423	16	6.768
0	170	38	415	16	6.64
0	171	38	415	16	6.64
0	172	38	415	16	6.64
0	173	38	415	16	6.64
0	174	38	431	16	6.896
0	175	38	431	16	6.896
0	176	38	431	16	6.896
0	177	38	431	16	6.896
0	178	38	439	16	7.024
0	179	38	439	16	7.024
0	180	38	439	16	7.024
0	181	38	439	16	7.024
0	182	38	427	16	6.832
0	183	38	427	16	6.832
0	184	38	427	16	6.832
0	185	38	436	16	6.976
0	186	38	436	16	6.976
0	187	38	436	16	6.976
0	188	38	436	16	6.976
1	189	38	436	16	6.976
1	190	0	0	0	0
1	191	0	0	0	0
1	192	0	0	0	0
1	193	0	0	0	0
1	194	0	0	0	0
1	195	0	0	0	0
1	196	0	0	0	0
1	197	0	0	0	0
1	198	0	0	0	0
1	199	0	0	0	0
1	200	0	0	0	0
1	201	0	0	0	0
1	202	0	0	0	0
1	203	0	0	0	0
1	204	0	0	0	0
1	205	0	0	0	0
1	206	0	0	0	0
1	207	0	0	0	0
1	208	0	0	0	0
1	209	0	0	0	0
1	210	0	0	0	0
1	211	0	0	0	0
1	212	0	0	0	0
1	213	0	0	0	0
1	214	0	0	0	0
1	215	0	0	0	0
1	216	0	0	0	0
1	217	0	0	0	0
1	218	0	0	0	0
0	219	0	0	0	0
0	220	0	0	0	0
0	221	0	0	0	0
0	222	0	0	0	0
0	223	0	0	0	0
0	224	0	0	0	0
0	225	0	0	0	0
0	226	0	0	0	0
0	227	0	0	0	0
0	228	0	0	0	0
0	229	0	0	0	0
0	230	0	0	0	0
0	231	0	0	0	0
0	232	0	0	0	0
0	233	0	0	0	0
0	234	0	0	0	0
0	235	0	0	0	0
0	236	0	0	0	0
0	237	0	0	0	0
0	238	0	0	0	0
0	239	0	0	0	0
0	240	0	0	0	0
0	241	0	0	0	0
0	242	0	0	0	0
0	243	0	0	0	0
0	244	0	0	0	0
0	245	0	0	0	0
0	246	0	0	0	0
0	247	0	0	0	0
0	248	0	0	0	0
0	249	0	0	0	0
0	250	0	0	0	0
0	251	0	0	0	0
0	252	0	0	0	0
0	253	0	0	0	0
2	254	41	899	5	4.495
2	255	41	899	5	4.495
2	256	41	899	5	4.495
2	257	41	899	5	4.495
2	258	41	899	5	4.495
2	259	41	899	5	4.495
2	260	41	899	5	4.495
2	261	41	899	5	4.495
2	262	41	899	5	4.495
2	263	41	899	5	4.495
2	264	41	899	5	4.495
2	265	41	899	5	4.495
2	266	41	899	5	4.495
2	267	40	884	5	4.42
2	268	40	884	5	4.42
2	269	40	884	5	4.42
2	270	40	884	5	4.42
2	271	40	884	5	4.42
2	272	40	884	5	4.42
2	273	40	884	5	4.42
2	274	40	884	5	4.42
2	275	40	884	5	4.42
2	276	40	884	5	4.42
2	277	40	884	5	4.42
2	278	40	884	5	4.42
0	279	0	0	0	0
0	280	0	0	0	0
0	281	0	0	0	0
0	282	0	0	0	0
0	283	0	0	0	0
0	284	0	0	0	0
0	285	0	0	0	0
0	286	0	0	0	0
0	287	0	0	0	0
0	288	0	0	0	0
0	289	0	0	0	0
0	290	0	0	0	0
0	291	0	0	0	0
0	292	0	0	0	0
0	293	0	0	0	0
0	294	0	0	0	0
0	295	0	0	0	0
0	296	0	0	0	0
0	297	0	0	0	0
0	298	0	0	0	0
0	299	0	0	0	0
0	300	0	0	0	0
0	301	0	0	0	0
0	302	0	0	0	0
0	303	0	0	0	0
2	304	41	461	12	5.532
2	305	41	461	12	5.532
2	306	41	461	12	5.532
2	307	41	461	12	5.532
2	308	41	461	12	5.532
2	309	41	461	12	5.532
2	310	41	461	12	5.532
2	311	43	461	12	5.532
2	312	43	461	12	5.532
2	313	43	461	12	5.532
2	314	43	461	12	5.532
2	315	43	461	12	5.532
2	316	43	461	12	5.532
2	317	43	461	12	5.532
2	318	43	461	12	5.532
2	319	43	461	12	5.532
2	320	43	461	12	5.532
2	321	43	461	12	5.532
2	322	43	461	12	5.532
2	323	43	461	12	5.532
2	324	43	461	12	5.532
2	325	43	461	12	5.532
2	326	43	497	12	5.964
2	327	44	497	12	5.964
2	328	44	497	12	5.964
2	329	44	497	12	5.964
2	330	44	497	12	5.964
2	331	44	586	12	7.032
2	332	42	586	12	7.032
2	333	42	586	12	7.032
2	334	42	586	12	7.032
2	335	42	586	12	7.032
2	336	42	562	12	6.744
2	337	41	562	12	6.744
2	338	41	562	12	6.744
2	339	41	562	12	6.744
2	340	41	562	12	6.744
2	341	41	554	12	6.648
2	342	41	554	12	6.648
2	343	41	554	12	6.648
2	344	41	554	12	6.648
2	345	41	554	12	6.648
2	346	41	554	12	6.648
2	347	41	516	12	6.192
2	348	41	516	12	6.192
2	349	41	516	12	6.192
2	350	41	516	12	6.192
2	351	40	521	12	6.252
2	352	40	521	12	6.252
2	353	40	521	12	6.252
2	354	40	521	12	6.252
2	355	40	521	12	6.252
2	356	40	521	12	6.252
2	357	41	524	12	6.288
2	358	41	524	12	6.288
2	359	41	524	12	6.288
2	360	41	524	12	6.288
2	361	41	514	12	6.168
2	362	41	514	12	6.168
2	363	41	514	12	6.168
2	364	41	514	12	6.168
2	365	41	514	12	6.168
2	366	41	513	12	6.156
2	367	41	513	12	6.156
2	368	41	513	12	6.156
2	369	41	513	12	6.156
2	370	41	513	12	6.156
2	371	41	508	12	6.096
2	372	41	508	12	6.096
0	373	0	0	0	0
0	374	0	0	0	0
0	375	0	0	0	0
0	376	0	0	0	0
0	377	0	0	0	0
0	378	0	0	0	0
0	379	0	0	0	0
0	380	0	0	0	0
0	381	0	0	0	0
0	382	0	0	0	0
0	383	0	0	0	0
0	384	0	0	0	0
0	385	0	0	0	0
0	386	0	0	0	0
0	387	0	0	0	0
0	388	0	0	0	0
0	389	0	0	0	0
0	390	0	0	0	0
0	391	0	0	0	0
0	392	0	0	0	0
0	393	0	0	0	0
0	394	0	0	0	0
0	395	0	0	0	0
0	396	0	0	0	0
0	397	0	0	0	0
0	398	0	0	0	0
0	399	0	0	0	0
0	400	0	0	0	0
0	401	0	0	0	0
0	402	0	0	0	0
0	403	0	0	0	0
0	404	0	0	0	0
0	405	0	0	0	0
0	406	0	0	0	0
0	407	0	0	0	0
0	408	49	87	16	1.392
0	409	49	87	16	1.392
0	410	49	87	16	1.392
0	411	49	98	16	1.568
0	412	49	98	16	1.568
0	413	49	98	16	1.568
0	414	50	187	16	2.992
0	415	50	187	16	2.992
0	416	50	187	16	2.992
0	417	50	187	17	3.179
0	418	50	227	17	3.859
0	419	50	227	16	3.632
0	420	50	227	16	3.632
0	421	48	206	19	3.914
0	422	48	206	19	3.914
0	423	48	206	19	3.914
0	424	48	206	19	3.914
0	425	48	222	19	4.218
0	426	48	222	19	4.218
0	427	48	222	17	3.774
0	428	47	226	17	3.842
0	429	47	226	17	3.842
0	430	47	226	16	3.616
0	431	46	226	16	3.616
0	432	46	262	16	4.192
0	433	46	262	16	4.192
0	434	46	262	16	4.192
0	435	46	262	16	4.192
0	436	46	262	16	4.192
0	437	46	255	16	4.08
0	438	46	255	16	4.08
0	439	46	255	16	4.08
0	440	46	275	16	4.4
0	441	46	275	16	4.4
0	442	46	275	16	4.4
0	443	46	275	16	4.4
0	444	47	235	16	3.76
0	445	47	235	16	3.76
0	446	47	235	16	3.76
0	447	47	235	16	3.76
0	448	47	259	16	4.144
0	449	47	259	16	4.144
0	450	47	259	16	4.144
0	451	47	259	16	4.144
0	452	46	275	16	4.4
0	453	46	275	16	4.4
0	454	46	275	16	4.4
0	455	46	275	16	4.4
0	456	47	275	16	4.4
0	457	47	245	16	3.92
0	458	47	245	16	3.92
0	459	47	245	16	3.92
0	460	47	245	16	3.92
0	461	47	277	16	4.432
0	462	47	277	16	4.432
0	463	47	277	16	4.432
0	464	47	277	16	4.432
0	465	47	267	16	4.272
0	466	47	267	16	4.272
0	467	47	267	16	4.272
0	468	46	267	16	4.272
0	469	46	246	16	3.936
0	470	46	246	16	3.936
0	471	46	246	16	3.936
0	472	46	246	16	3.936
0	473	46	246	16	3.936
0	474	46	246	16	3.936
0	475	46	246	16	3.936
0	476	46	246	16	3.936
0	477	46	246	16	3.936
0	478	47	272	16	4.352
0	479	47	272	16	4.352
0	480	47	272	16	4.352
0	481	47	272	16	4.352
0	482	47	239	16	3.824
0	483	47	239	16	3.824
0	484	47	239	16	3.824
0	485	47	233	16	3.728
0	486	47	233	16	3.728
0	487	47	233	16	3.728
0	488	47	233	16	3.728
0	489	47	271	16	4.336
0	490	47	271	16	4.336
0	491	47	271	16	4.336
0	492	46	271	16	4.336
0	493	46	264	16	4.224
0	494	46	264	16	4.224
0	495	46	264	16	4.224
0	496	46	264	16	4.224
0	497	47	264	16	4.224
0	498	47	264	16	4.224
0	499	47	264	16	4.224
0	500	46	264	16	4.224
0	501	46	265	16	4.24
0	502	46	265	16	4.24
0	503	46	265	16	4.24
0	504	46	265	16	4.24
0	505	46	278	16	4.448
0	506	46	278	16	4.448
0	507	46	278	16	4.448
0	508	46	278	16	4.448
0	509	46	286	16	4.576
0	510	46	286	16	4.576
0	511	46	286	16	4.576
0	512	46	286	16	4.576
0	513	46	302	16	4.832
0	514	46	302	16	4.832
0	515	46	302	16	4.832
0	516	46	302	16	4.832
0	517	47	302	16	4.832
0	518	47	310	16	4.96
0	519	47	310	16	4.96
0	520	47	310	16	4.96
0	521	47	310	16	4.96
0	522	47	292	16	4.672
0	523	47	292	16	4.672
0	524	47	292	16	4.672
0	525	46	292	16	4.672
0	526	46	293	16	4.688
0	527	46	293	16	4.688
0	528	46	293	16	4.688
0	529	46	293	16	4.688
0	530	46	310	16	4.96
0	531	46	310	16	4.96
0	532	46	310	16	4.96
0	533	45	288	16	4.608
0	534	45	288	16	4.608
0	535	45	288	16	4.608
0	536	45	288	16	4.608
0	537	45	288	16	4.608
0	538	46	300	16	4.8
0	539	46	300	15	4.5
0	540	46	300	15	4.5
0	541	46	300	15	4.5
0	542	46	316	15	4.74
0	543	46	316	15	4.74
0	544	46	316	15	4.74
0	545	46	316	15	4.74
0	546	46	308	15	4.62
0	547	46	308	15	4.62
0	548	46	308	15	4.62
0	549	46	308	15	4.62
0	550	47	336	15	5.04
0	551	47	336	15	5.04
0	552	47	336	15	5.04
0	553	46	305	15	4.575
0	554	46	305	15	4.575
0	555	46	305	15	4.575
0	556	46	305	15	4.575
0	557	46	305	15	4.575
0	558	46	307	15	4.605
0	559	46	307	15	4.605
0	560	46	307	15	4.605
0	561	46	307	15	4.605
0	562	45	308	15	4.62
0	563	45	308	15	4.62
0	564	45	308	15	4.62
0	565	45	308	15	4.62
0	566	45	297	15	4.455
0	567	45	297	15	4.455
0	568	45	297	15	4.455
0	569	46	297	15	4.455
0	570	46	292	15	4.38
0	571	46	292	15	4.38
0	572	46	292	15	4.38
0	573	46	292	15	4.38
0	574	46	316	15	4.74
0	575	46	316	15	4.74
0	576	46	316	15	4.74
0	577	46	316	15	4.74
0	578	46	293	15	4.395
0	579	46	293	15	4.395
0	580	46	293	15	4.395
0	581	46	293	15	4.395
0	582	46	309	15	4.635
0	583	46	309	15	4.635
0	584	46	309	15	4.635
0	585	46	309	15	4.635
0	586	46	271	15	4.065
0	587	46	271	15	4.065
0	588	46	271	15	4.065
0	589	46	271	15	4.065
0	590	46	306	15	4.59
0	591	46	306	15	4.59
0	592	46	306	15	4.59
0	593	45	306	15	4.59
0	594	45	327	15	4.905
0	595	45	327	15	4.905
0	596	45	327	15	4.905
0	597	45	327	15	4.905
0	598	45	327	15	4.905
0	599	45	317	15	4.755
0	600	45	317	15	4.755
0	601	45	317	15	4.755
0	602	45	317	15	4.755
0	603	45	341	15	5.115
0	604	45	341	15	5.115
0	605	45	341	15	5.115
0	606	45	341	15	5.115
0	607	45	335	15	5.025
0	608	45	335	15	5.025
0	609	45	335	15	5.025
0	610	46	335	15	5.025
0	611	46	333	15	4.995
0	612	46	333	15	4.995
0	613	46	333	15	4.995
0	614	45	333	15	4.995
0	615	45	312	15	4.68
0	616	45	312	15	4.68
0	617	45	312	15	4.68
0	618	45	312	15	4.68
0	619	45	312	15	4.68
0	620	45	323	15	4.845
0	621	45	323	15	4.845
0	622	45	323	15	4.845
0	623	45	323	15	4.845
0	624	45	323	15	4.845
0	625	45	284	15	4.26
0	626	45	284	15	4.26
0	627	46	284	15	4.26
0	628	46	284	15	4.26
0	629	46	284	15	4.26
0	630	46	284	15	4.26
0	631	46	284	15	4.26
0	632	46	284	15	4.26
0	633	46	284	15	4.26
0	634	46	305	15	4.575
0	635	46	305	15	4.575
0	636	46	305	15	4.575
0	637	46	305	15	4.575
0	638	46	321	15	4.815
0	639	46	321	15	4.815
0	640	46	321	15	4.815
0	641	46	321	15	4.815
0	642	46	317	15	4.755
0	643	46	317	15	4.755
0	644	46	317	15	4.755
0	645	46	317	15	4.755
0	646	45	316	15	4.74
0	647	45	316	15	4.74
0	648	45	316	15	4.74
0	649	45	316	15	4.74
0	650	45	323	15	4.845
0	651	45	323	15	4.845
0	652	45	323	15	4.845
0	653	45	323	15	4.845
0	654	45	311	15	4.665
0	655	45	311	15	4.665
0	656	45	311	15	4.665
0	657	45	311	15	4.665
0	658	45	311	15	4.665
0	659	45	311	15	4.665
0	660	45	311	15	4.665
0	661	45	327	15	4.905
0	662	45	327	15	4.905
0	663	45	327	15	4.905
0	664	45	327	15	4.905
0	665	45	325	15	4.875
0	666	45	325	15	4.875
0	667	45	325	15	4.875
0	668	45	325	15	4.875
0	669	45	325	15	4.875
0	670	45	321	15	4.815
0	671	45	321	15	4.815
0	672	45	321	15	4.815
0	673	45	322	15	4.83
0	674	45	322	15	4.83
0	675	45	322	15	4.83
0	676	45	322	15	4.83
0	677	45	327	15	4.905
0	678	45	327	15	4.905
0	679	45	327	15	4.905
0	680	45	327	15	4.905
0	681	45	327	15	4.905
0	682	45	327	15	4.905
0	683	45	328	15	4.92
0	684	45	328	15	4.92
0	685	44	328	15	4.92
0	686	45	273	15	4.095
0	687	45	273	15	4.095
0	688	45	273	15	4.095
0	689	45	257	15	3.855
0	690	45	257	15	3.855
0	691	45	257	15	3.855
0	692	45	257	15	3.855
0	693	45	299	15	4.485
0	694	45	299	15	4.485
0	695	45	299	15	4.485
0	696	45	299	15	4.485
0	697	46	318	15	4.77
0	698	46	318	15	4.77
0	699	46	318	15	4.77
0	700	46	318	15	4.77
0	701	46	287	15	4.305
0	702	46	287	15	4.305
0	703	46	287	15	4.305
0	704	45	312	15	4.68
0	705	45	312	15	4.68
0	706	45	312	15	4.68
0	707	45	312	15	4.68
0	708	45	312	15	4.68
0	709	45	315	15	4.725
0	710	45	315	15	4.725
0	711	45	315	15	4.725
0	712	45	315	15	4.725
0	713	45	303	15	4.545
0	714	45	303	15	4.545
0	715	45	303	15	4.545
0	716	45	303	15	4.545
0	717	45	322	15	4.83
0	718	45	322	15	4.83
0	719	45	322	15	4.83
0	720	45	322	15	4.83
0	721	45	312	16	4.992
0	722	45	312	16	4.992
0	723	45	312	16	4.992
0	724	45	312	16	4.992
0	725	45	320	16	5.12
0	726	45	320	16	5.12
0	727	45	320	16	5.12
0	728	45	320	16	5.12
0	729	45	284	16	4.544
0	730	45	284	16	4.544
0	731	45	284	16	4.544
0	732	45	284	16	4.544
0	733	45	318	16	5.088
0	734	45	318	16	5.088
0	735	45	318	16	5.088
0	736	45	318	16	5.088
0	737	45	318	16	5.088
0	738	45	340	16	5.44
0	739	45	340	16	5.44
0	740	45	340	16	5.44
0	741	45	340	16	5.44
0	742	45	340	16	5.44
0	743	45	330	16	5.28
0	744	45	330	16	5.28
0	745	45	330	16	5.28
0	746	45	330	16	5.28
0	747	45	343	16	5.488
0	748	45	343	16	5.488
0	749	45	343	16	5.488
0	750	45	311	16	4.976
0	751	45	311	16	4.976
0	752	45	311	16	4.976
0	753	45	311	16	4.976
0	754	45	308	16	4.928
0	755	45	308	16	4.928
0	756	45	308	16	4.928
0	757	45	308	16	4.928
0	758	44	330	16	5.28
0	759	44	330	16	5.28
0	760	44	330	16	5.28
0	761	44	330	16	5.28
0	762	44	312	16	4.992
0	763	44	312	16	4.992
0	764	44	312	16	4.992
0	765	44	312	16	4.992
0	766	44	327	16	5.232
0	767	44	327	16	5.232
0	768	44	327	16	5.232
0	769	44	327	16	5.232
0	770	44	330	16	5.28
0	771	44	330	16	5.28
0	772	44	330	16	5.28
0	773	44	330	16	5.28
0	774	45	324	16	5.184
0	775	45	324	16	5.184
0	776	45	324	16	5.184
0	777	45	324	16	5.184
0	778	45	333	16	5.328
0	779	44	333	16	5.328
0	780	44	333	16	5.328
0	781	45	333	16	5.328
0	782	45	301	16	4.816
0	783	45	301	16	4.816
0	784	45	301	16	4.816
0	785	45	301	16	4.816
0	786	45	315	16	5.04
0	787	45	315	16	5.04
0	788	45	315	16	5.04
0	789	45	315	16	5.04
0	790	45	329	16	5.264
0	791	45	329	16	5.264
0	792	45	329	16	5.264
0	793	44	301	16	4.816
0	794	44	301	16	4.816
0	795	44	301	16	4.816
0	796	44	301	16	4.816
0	797	44	296	16	4.736
0	798	44	296	16	4.736
0	799	44	296	16	4.736
0	800	44	296	16	4.736
0	801	44	296	16	4.736
0	802	44	342	16	5.472
0	803	44	342	16	5.472
0	804	44	342	16	5.472
0	805	45	325	16	5.2
0	806	45	325	16	5.2
0	807	45	325	16	5.2
0	808	45	325	16	5.2
0	809	45	325	16	5.2
0	810	44	342	16	5.472
0	811	44	342	16	5.472
0	812	44	342	16	5.472
0	813	44	339	16	5.424
0	814	44	339	16	5.424
0	815	44	339	16	5.424
0	816	44	339	16	5.424
0	817	45	346	16	5.536
0	818	45	346	16	5.536
0	819	45	346	16	5.536
0	820	45	346	16	5.536
0	821	44	346	16	5.536
0	822	44	384	16	6.144
0	823	44	384	16	6.144
0	824	44	384	16	6.144
0	825	44	384	16	6.144
0	826	44	355	16	5.68
0	827	44	355	16	5.68
0	828	44	355	16	5.68
0	829	44	355	16	5.68
0	830	44	310	16	4.96
0	831	44	310	16	4.96
0	832	44	310	16	4.96
0	833	44	336	16	5.376
0	834	44	336	16	5.376
0	835	44	336	16	5.376
0	836	44	336	16	5.376
0	837	44	328	16	5.248
0	838	44	328	16	5.248
0	839	44	328	16	5.248
0	840	44	328	16	5.248
0	841	44	321	16	5.136
0	842	44	321	16	5.136
0	843	44	321	16	5.136
0	844	44	321	16	5.136
0	845	43	321	16	5.136
0	846	43	344	16	5.504
0	847	43	344	16	5.504
0	848	43	344	16	5.504
0	849	43	345	16	5.52
0	850	44	345	16	5.52
0	851	44	345	16	5.52
0	852	44	345	16	5.52
0	853	44	345	16	5.52
0	854	44	317	16	5.072
0	855	44	317	16	5.072
0	856	44	317	16	5.072
0	857	44	317	16	5.072
0	858	44	358	16	5.728
0	859	44	358	16	5.728
0	860	44	358	16	5.728
0	861	44	358	16	5.728
0	862	44	324	16	5.184
0	863	44	324	16	5.184
0	864	44	324	16	5.184
0	865	44	317	16	5.072
0	866	44	317	16	5.072
0	867	44	317	16	5.072
0	868	44	340	16	5.44
0	869	44	340	16	5.44
0	870	44	340	16	5.44
0	871	44	340	16	5.44
0	872	43	340	16	5.44
0	873	43	324	16	5.184
0	874	43	324	16	5.184
0	875	43	324	16	5.184
0	876	43	316	16	5.056
0	877	43	316	16	5.056
0	878	43	316	16	5.056
0	879	43	316	16	5.056
0	880	44	321	16	5.136
0	881	44	321	16	5.136
0	882	44	321	16	5.136
0	883	44	321	16	5.136
0	884	44	326	16	5.216
0	885	44	326	16	5.216
0	886	44	326	16	5.216
0	887	44	326	16	5.216
0	888	44	348	16	5.568
0	889	44	348	16	5.568
0	890	44	348	16	5.568
0	891	44	348	16	5.568
0	892	44	348	16	5.568
0	893	44	359	16	5.744
0	894	44	359	16	5.744
0	895	44	359	16	5.744
0	896	44	359	16	5.744
0	897	44	353	16	5.648
0	898	44	353	16	5.648
0	899	44	353	16	5.648
0	900	44	353	16	5.648
0	901	44	320	16	5.12
0	902	44	320	16	5.12
0	903	44	320	16	5.12
0	904	44	320	16	5.12
0	905	44	336	16	5.376
0	906	44	336	16	5.376
0	907	44	336	16	5.376
0	908	43	344	16	5.504
0	909	43	344	16	5.504
0	910	43	344	16	5.504
0	911	43	344	16	5.504
0	912	43	326	16	5.216
0	913	43	326	16	5.216
0	914	43	326	16	5.216
0	915	43	313	16	5.008
0	916	43	313	16	5.008
0	917	43	313	16	5.008
0	918	43	313	16	5.008
0	919	43	326	16	5.216
0	920	43	326	16	5.216
0	921	43	326	16	5.216
0	922	43	326	16	5.216
0	923	43	330	16	5.28
0	924	43	330	16	5.28
0	925	43	330	16	5.28
0	926	43	330	16	5.28
0	927	43	344	16	5.504
0	928	43	344	16	5.504
0	929	43	344	16	5.504
0	930	43	344	16	5.504
0	931	43	344	16	5.504
0	932	43	351	16	5.616
0	933	43	351	16	5.616
0	934	43	351	16	5.616
0	935	43	351	16	5.616
0	936	43	333	16	5.328
0	937	43	333	16	5.328
0	938	43	333	16	5.328

## Sheet: Fig5G
Point	Measure	Site	Value
Pre	etCO2	L2-L3	38
Pre	etCO2	L2-L3	43
Pre	etCO2	L2-L3	47
Pre	etCO2	R2-R3	40
Pre	etCO2	R2-R3	40
Pre	etCO2	R2-R3	41
Pre	etCO2	R2-R3	41
Pre	etCO2	R2-R3	40
Pre	etCO2	R2-R3	40
Pre	etCO2	R2-R3	40
Post	etCO2	L2-L3	47
Post	etCO2	L2-L3	49
Post	etCO2	L2-L3	52
Post	etCO2	R2-R3	40
Post	etCO2	R2-R3	41
Post	etCO2	R2-R3	41
Post	etCO2	R2-R3	40
Post	etCO2	R2-R3	40
Post	etCO2	R2-R3	39
Post	etCO2	R2-R3	40
Pre	VT	L2-L3	436
Pre	VT	L2-L3	346
Pre	VT	L2-L3	303
Pre	VT	R2-R3	376
Pre	VT	R2-R3	356
Pre	VT	R2-R3	384
Pre	VT	R2-R3	403
Pre	VT	R2-R3	439
Pre	VT	R2-R3	446
Pre	VT	R2-R3	464
Post	VT	L2-L3	245
Post	VT	L2-L3	301
Post	VT	L2-L3	267
Post	VT	R2-R3	356
Post	VT	R2-R3	406
Post	VT	R2-R3	396
Post	VT	R2-R3	439
Post	VT	R2-R3	464
Post	VT	R2-R3	464
Post	VT	R2-R3	467

## Sheet: Fig5I
Site	stim (1) not stim (0)	Sample	VT	RR	MV			Site	stim (1) not stim (0)	Sample	VT	RR	MV			Site	stim (1) not stim (0)	Sample	VT	RR	MV			Site	stim (1) not stim (0)	Sample	VT	RR	MV
R4-R5	0	1	329	15	4.5			R5-R6	0	1	428	16	6.8			H2-H3	0	1	316	15	4.2			H3-H4	0	1	343	15	4.6
R4-R5	0	2	329	15	4.5			R5-R6	0	2	428	16	6.8			H2-H3	0	2	316	15	4.2			H3-H4	0	2	343	15	4.6
R4-R5	0	3	329	15	4.5			R5-R6	0	3	428	16	6.8			H2-H3	0	3	316	15	4.2			H3-H4	0	3	343	15	4.6
R4-R5	0	4	335	15	4.5			R5-R6	0	4	428	16	6.8			H2-H3	0	4	316	15	4.2			H3-H4	0	4	311	15	4.7
R4-R5	0	5	335	15	4.5			R5-R6	0	5	430	16	6.9			H2-H3	0	5	308	15	4.3			H3-H4	0	5	311	15	4.7
R4-R5	0	6	335	15	4.5			R5-R6	0	6	430	16	6.9			H2-H3	0	6	308	15	4.3			H3-H4	0	6	311	15	4.7
R4-R5	0	7	335	15	4.5			R5-R6	0	7	430	16	6.9			H2-H3	0	7	308	15	4.3			H3-H4	0	7	311	15	4.7
R4-R5	0	8	335	15	4.5			R5-R6	0	8	426	16	6.9			H2-H3	0	8	308	15	4.3			H3-H4	0	8	308	15	4.7
R4-R5	0	9	301	15	4.6			R5-R6	0	9	426	16	6.9			H2-H3	0	9	336	15	4.3			H3-H4	0	9	308	15	4.7
R4-R5	0	10	301	15	4.6			R5-R6	0	10	426	16	6.9			H2-H3	0	10	336	15	4.3			H3-H4	0	10	308	15	4.7
R4-R5	0	11	301	15	4.6			R5-R6	0	11	426	16	6.9			H2-H3	0	11	336	15	4.3			H3-H4	0	11	308	15	4.7
R4-R5	0	12	301	15	4.6			R5-R6	0	12	432	16	6.8			H2-H3	0	12	305	15	4.4			H3-H4	0	12	330	15	4.7
R4-R5	0	13	309	15	4.5			R5-R6	0	13	432	16	6.8			H2-H3	0	13	305	15	4.4			H3-H4	0	13	330	15	4.7
R4-R5	0	14	309	15	4.5			R5-R6	0	14	432	16	6.8			H2-H3	0	14	305	15	4.4			H3-H4	0	14	330	15	4.7
R4-R5	0	15	309	15	4.5			R5-R6	0	15	451	16	6.9			H2-H3	0	15	305	15	4.4			H3-H4	0	15	330	15	4.7
R4-R5	0	16	309	15	4.5			R5-R6	0	16	451	16	6.9			H2-H3	0	16	305	15	4.4			H3-H4	0	16	312	15	4.7
R4-R5	0	17	288	15	4.5			R5-R6	0	17	451	16	6.9			H2-H3	0	17	307	15	4.4			H3-H4	0	17	312	15	4.7
R4-R5	0	18	288	15	4.5			R5-R6	0	18	451	16	6.9			H2-H3	0	18	307	15	4.4			H3-H4	0	18	312	15	4.7
R4-R5	0	19	288	15	4.5			R5-R6	0	19	436	16	6.8			H2-H3	0	19	307	15	4.4			H3-H4	0	19	312	15	4.7
R4-R5	0	20	288	15	4.5			R5-R6	1	20	436	16	6.8			H2-H3	0	20	307	15	4.4			H3-H4	0	20	327	15	4.6
R4-R5	0	21	324	15	4.6			R5-R6	1	21	436	16	6.8			H2-H3	0	21	308	15	4.4			H3-H4	1	21	327	15	4.6
R4-R5	0	22	324	15	4.6			R5-R6	1	22	436	16	6.8			H2-H3	1	22	308	15	4.4			H3-H4	1	22	327	15	4.6
R4-R5	0	23	324	15	4.6			R5-R6	1	23	425	16	6.8			H2-H3	1	23	308	15	4.4			H3-H4	1	23	327	15	4.6
R4-R5	0	24	324	15	4.6			R5-R6	1	24	425	16	6.8			H2-H3	1	24	308	15	4.4			H3-H4	1	24	330	15	4.7
R4-R5	0	25	351	15	4.6			R5-R6	1	25	425	16	6.8			H2-H3	1	25	297	15	4.5			H3-H4	1	25	330	15	4.7
R4-R5	0	26	351	15	4.6			R5-R6	1	26	425	16	6.8			H2-H3	1	26	297	15	4.5			H3-H4	1	26	330	15	4.7
R4-R5	0	27	351	15	4.6			R5-R6	1	27	431	16	6.8			H2-H3	1	27	297	15	4.5			H3-H4	1	27	330	15	4.7
R4-R5	0	28	351	15	4.6			R5-R6	1	28	431	16	6.8			H2-H3	1	28	297	15	4.5			H3-H4	1	28	324	15	4.7
R4-R5	0	29	351	15	4.6			R5-R6	1	29	431	16	6.8			H2-H3	1	29	292	15	4.5			H3-H4	1	29	324	15	4.7
R4-R5	0	30	334	15	4.6			R5-R6	1	30	431	16	6.8			H2-H3	1	30	292	15	4.5			H3-H4	1	30	324	15	4.7
R4-R5	0	31	334	15	4.6			R5-R6	1	31	444	16	6.8			H2-H3	1	31	292	15	4.5			H3-H4	1	31	324	15	4.7
R4-R5	1	32	334	15	4.6			R5-R6	1	32	444	16	6.8			H2-H3	0	32	292	15	4.5			H3-H4	0	32	333	15	4.7
R4-R5	1	33	334	15	4.6			R5-R6	1	33	444	16	6.8			H2-H3	0	33	316	15	4.5			H3-H4	0	33	333	15	4.7
R4-R5	1	34	340	15	4.6			R5-R6	1	34	445	16	6.9			H2-H3	0	34	316	15	4.5			H3-H4	0	34	333	15	4.7
R4-R5	1	35	340	15	4.6			R5-R6	1	35	445	16	6.9			H2-H3	0	35	316	15	4.5			H3-H4	0	35	333	15	4.7
R4-R5	1	36	340	15	4.6			R5-R6	1	36	445	16	6.9			H2-H3	0	36	316	15	4.5			H3-H4	0	36	301	15	4.7
R4-R5	1	37	340	15	4.6			R5-R6	1	37	407	16	6.9			H2-H3	0	37	293	15	4.5			H3-H4	0	37	301	15	4.7
R4-R5	1	38	319	15	4.6			R5-R6	1	38	407	16	6.9			H2-H3	0	38	293	15	4.5			H3-H4	0	38	301	15	4.7
R4-R5	1	39	319	15	4.6			R5-R6	1	39	407	16	6.9			H2-H3	0	39	293	15	4.5			H3-H4	0	39	301	15	4.7
R4-R5	1	40	319	15	4.6			R5-R6	1	40	407	16	6.9			H2-H3	0	40	293	15	4.5			H3-H4	0	40	315	15	4.7
R4-R5	1	41	319	15	4.6			R5-R6	1	41	430	16	6.8			H2-H3	0	41	309	15	4.5			H3-H4	0	41	315	15	4.7
R4-R5	1	42	315	15	4.6			R5-R6	1	42	430	16	6.8			H2-H3	0	42	309	15	4.5			H3-H4	0	42	315	15	4.7
R4-R5	1	43	315	15	4.6			R5-R6	1	43	430	16	6.8			H2-H3	0	43	309	15	4.5			H3-H4	0	43	315	15	4.7
R4-R5	1	44	315	15	4.6			R5-R6	1	44	430	16	6.8			H2-H3	0	44	309	15	4.5			H3-H4	0	44	329	15	4.8
R4-R5	1	45	315	15	4.6			R5-R6	1	45	430	16	6.8			H2-H3	0	45	271	15	4.5			H3-H4	0	45	329	15	4.8
R4-R5	1	46	332	15	4.6			R5-R6	1	46	430	16	6.8			H2-H3	0	46	271	15	4.5			H3-H4	0	46	329	15	4.8
R4-R5	1	47	332	15	4.6			R5-R6	1	47	430	16	6.8			H2-H3	0	47	271	15	4.5			H3-H4	0	47	301	15	4.8
R4-R5	1	48	332	15	4.6			R5-R6	1	48	430	16	6.8			H2-H3	0	48	271	15	4.5			H3-H4	0	48	301	15	4.8
R4-R5	1	49	332	15	4.6			R5-R6	1	49	430	16	6.8			H2-H3	0	49	306	15	4.5			H3-H4	0	49	301	15	4.8
R4-R5	1	50	348	15	4.6			R5-R6	0	50	435	16	6.8			H2-H3	0	50	306	15	4.5			H3-H4	0	50	301	15	4.8
R4-R5	1	51	348	15	4.6			R5-R6	0	51	435	16	6.8			H2-H3	0	51	306	15	4.5			H3-H4	0	51	296	15	4.8
R4-R5	1	52	348	15	4.6			R5-R6	0	52	435	16	6.8			H2-H3	0	52	306	15	4.5			H3-H4	0	52	296	15	4.8
R4-R5	1	53	348	15	4.6			R5-R6	0	53	419	16	6.8			H2-H3	0	53	327	15	4.6			H3-H4	0	53	296	15	4.8
R4-R5	1	54	315	14	4.5			R5-R6	0	54	419	16	6.8			H2-H3	0	54	327	15	4.6			H3-H4	0	54	296	15	4.8
R4-R5	1	55	315	14	4.5			R5-R6	0	55	419	16	6.8			H2-H3	0	55	327	15	4.6			H3-H4	0	55	296	15	4.8
R4-R5	1	56	315	14	4.5			R5-R6	0	56	419	16	6.8			H2-H3	0	56	327	15	4.6			H3-H4	0	56	342	15	4.9
R4-R5	1	57	315	14	4.5			R5-R6	0	57	436	16	6.8			H2-H3	0	57	327	15	4.6			H3-H4	0	57	342	15	4.9
R4-R5	1	58	315	14	4.5			R5-R6	0	58	436	16	6.8			H2-H3	0	58	317	15	4.5			H3-H4	0	58	342	15	4.9
R4-R5	1	59	315	14	4.5			R5-R6	0	59	436	16	6.8			H2-H3	0	59	317	15	4.5			H3-H4	0	59	325	15	4.9
R4-R5	1	60	336	14	4.6			R5-R6	0	60	436	16	6.8			H2-H3	0	60	317	15	4.5			H3-H4	0	60	325	15	4.9
R4-R5	1	61	336	14	4.6			R5-R6	0	61	421	16	6.8			H2-H3	0	61	317	15	4.5			H3-H4	0	61	325	15	4.9
R4-R5	1	62	336	14	4.6			R5-R6	0	62	421	16	6.8			H2-H3	0	62	341	15	4.6			H3-H4	0	62	325	15	4.9
R4-R5	0	63	336	14	4.6			R5-R6	0	63	421	16	6.8			H2-H3	0	63	341	15	4.6			H3-H4	0	63	325	15	4.9
R4-R5	0	64	310	14	4.5			R5-R6	0	64	421	16	6.8			H2-H3	0	64	341	15	4.6			H3-H4	0	64	342	15	4.9
R4-R5	0	65	310	14	4.5			R5-R6	0	65	423	16	6.8			H2-H3	0	65	341	15	4.6			H3-H4	0	65	342	15	4.9
R4-R5	0	66	310	14	4.5			R5-R6	0	66	423	16	6.8			H2-H3	0	66	335	15	4.6			H3-H4	0	66	342	15	4.9
R4-R5	0	67	310	14	4.5			R5-R6	0	67	423	16	6.8			H2-H3	0	67	335	15	4.6			H3-H4	0	67	339	15	4.9
R4-R5	0	68	310	14	4.5			R5-R6	0	68	415	16	6.8			H2-H3	0	68	335	15	4.6			H3-H4	0	68	339	15	4.9
R4-R5	0	69	342	14	4.5			R5-R6	0	69	415	16	6.8			H2-H3	0	69	335	15	4.6			H3-H4	0	69	339	15	4.9
R4-R5	0	70	342	14	4.5			R5-R6	0	70	415	16	6.8			H2-H3	0	70	333	15	4.6			H3-H4	0	70	339	15	4.9
R4-R5	0	71	342	14	4.5			R5-R6	0	71	415	16	6.8			H2-H3	0	71	333	15	4.6			H3-H4	0	71	346	15	4.9
R4-R5	0	72	342	14	4.5			R5-R6	0	72	431	16	6.8			H2-H3	0	72	333	15	4.6			H3-H4	0	72	346	15	4.9
R4-R5	0	73	361	14	4.6			R5-R6	0	73	431	16	6.8			H2-H3	0	73	333	15	4.6			H3-H4	0	73	346	15	4.9
R4-R5	0	74	361	14	4.6			R5-R6	0	74	431	16	6.8			H2-H3	0	74	312	15	4.6			H3-H4	0	74	346	15	4.9
R4-R5	0	75	361	14	4.6			R5-R6	0	75	431	16	6.8			H2-H3	0	75	312	15	4.6			H3-H4	0	75	346	15	4.9
R4-R5	0	76	361	14	4.6			R5-R6	0	76	439	16	6.8			H2-H3	0	76	312	15	4.6			H3-H4	0	76	384	15	4.9
R4-R5	0	77	332	14	4.6			R5-R6	0	77	439	16	6.8			H2-H3	0	77	312	15	4.6			H3-H4	0	77	384	15	4.9
R4-R5	0	78	332	14	4.6			R5-R6	0	78	439	16	6.8			H2-H3	0	78	312	15	4.6			H3-H4	0	78	384	15	4.9
R4-R5	0	79	332	14	4.6			R5-R6	0	79	439	16	6.8			H2-H3	0	79	323	15	4.5			H3-H4	0	79	384	15	4.9
R4-R5	0	80	332	14	4.6			R5-R6	0	80	427	16	6.8			H2-H3	0	80	323	15	4.5			H3-H4	0	80	355	15	4.9
R4-R5	0	81	318	14	4.6			R5-R6	0	81	427	16	6.8			H2-H3	0	81	323	15	4.5			H3-H4	0	81	355	15	4.9
R4-R5	0	82	318	14	4.6			R5-R6	0	82	427	16	6.8			H2-H3	0	82	323	15	4.5			H3-H4	0	82	355	15	4.9
R4-R5	0	83	318	14	4.6			R5-R6	0	83	436	16	6.8			H2-H3	0	83	323	15	4.5			H3-H4	0	83	355	15	4.9
R4-R5	0	84	318	14	4.6			R5-R6	0	84	436	16	6.8			H2-H3	0	84	284	15	4.5			H3-H4	0	84	310	15	5
R4-R5	0	85	318	14	4.6			R5-R6	0	85	436	16	6.8			H2-H3	0	85	284	15	4.5			H3-H4	0	85	310	15	5
R4-R5	0	86	367	14	4.6			R5-R6	0	86	436	16	6.8			H2-H3	0	86	284	15	4.5			H3-H4	0	86	310	15	5
R4-R5	0	87	367	14	4.6											H2-H3	0	87	284	15	4.5			H3-H4	0	87	336	15	5
R4-R5	0	88	367	14	4.6																			H3-H4	0	88	336	15	5
R4-R5	0	89	331	14	4.6
R4-R5	0	90	331	14	4.6
R4-R5	0	91	331	14	4.6
R4-R5	0	92	331	14	4.6
R4-R5	0	93	331	14	4.6
R4-R5	0	94	331	14	4.6
R4-R5	0	95	337	14	4.5
R4-R5	0	96	337	14	4.5
R4-R5	0	97	337	14	4.5
R4-R5	0	98	337	14	4.5
R4-R5	0	99	355	14	4.6
R4-R5	0	100	355	14	4.6
R4-R5	0	101	355	14	4.6
R4-R5	0	102	355	14	4.6
R4-R5	0	103	327	14	4.6
R4-R5	0	104	327	14	4.6
R4-R5	0	105	327	14	4.6
R4-R5	0	106	327	14	4.6

## Sheet: Fig6D
delta	theta	alpha	beta	low gamma	high gamma
2.5879	0.7586	-1.7973	-1.1811	0.7003	3.8077
-0.0213	0.5939	1.2415	1.0206	0.9801	0.5919
-0.4716	-0.2223	0.0528	-0.566	-0.7152	0.2307
2.145	0.0805	-0.538	-0.6776	-0.1826	0.02
0.8785	0.201	0.2831	-1.0304	-1.9281	-2.4115

## Sheet: Fig6E
delta	theta	alpha	beta	low gamma	high gamma
-0.1112	0.0585	-0.0734	-0.1568	-0.0689	-0.0303
-0.1307	-0.0768	-0.0149	0.0802	0.1727	0.2115
-0.0365	0.0356	0.1066	-0.0988	-0.1096	-0.241
0.0241	0.0042	0.0105	0.1299	0.0442	-0.0175
0.0669	-0.0173	-0.0184	0.0198	-0.0064	-0.1027
